# Supplementary material for: A CD4+ T lymphocyte–specific TCR/GSDMD/IL-2 axis facilitates antitumor immunity
Source: J Clin Invest. 2025 Aug 1;135(15):e191119. doi: 10.1172/JCI191119 (PMC12321394; doi:10.1172/JCI191119)
Supplement: Supporting data values [file jci-135-191119-s182.xlsx]

## Sheet: Figure 1
B	CRC	PAAD
	77.7778	64.2857
	70.8333	55.5556
	88.8889	42.1053
	62.5	61.9048
	66.6667	64
C	Tumor volume
	Time (d)	WT										GSDMD-/-
	0	0	0	0	0	0	0	0	0	0	0	0	0	0	0	0	0	0	0	0	0
	5	18.6407	38.8306	31.2663	30.3616	28.6633	29.5821	33.8595	30.5989	35.6974	47.5901	37.9691	38.4419	38.9031	51.0854	31.2117	44.8674	40.5465	53.432	56.4602	72.9132
	7	33.5118	53.904	49.3982	65.5562	45.0236	52.9064	41.672	59.929	57.8462	54.2465	51.7755	90.8814	58.4064	80.828	64.2748	69.6309	55.4404	82.1347	72.6822	74.2573
	9	57.301	72.2365	65.5203	106.335	56.9307	86.2667	55.3774	94.3076	67.3516	86.9086	90.9043	110.506	92.7926	104.705	77.7057	102.75	89.8933	76.6567	105.455	127.127
	11	85.9247	128.031	96.7435	138.604	87.5113	85.6566	89.4683	110.856	84.9905	109.684	133.027	164.023	117.015	130.201	126.83	128.024	147.007	154.192	138.804	149.552
	13	75.2284	137.879	99.226	157.337	82.719	108.336	88.5332	143.682	127.339	131.594	166.747	166.809	169.706	192.928	146.423	150.549	138.386	157.231	199.632	221.982
	15	113.761	161.629	137.362	201.523	102.999	129.18	116.516	162.74	125.469	155.321	162.528	223.246	211.114	276.335	190.633	223.37	189.447	231.349	260.982	303.596
	17	126.956	180.314	142.753	219.521	148.68	143.825	142.004	173.362	203.261	166.637	187.834	256.031	286.12	285.546	213.726	251.223	300.911	290.12	328.401	320.257
	Tumor weight
	WT	GSDMD-/-
	0.1036	0.1903
	0.2247	0.2737
	0.1952	0.3674
	0.269	0.4568
	0.135	0.2267
	0.1261	0.2733
	0.1257	0.3066
	0.1918	0.3984
	0.2104	0.4155
	0.1999	0.3616
D	Tumor volume
	Time (d)	WT							GSDMD-/-
	0	0	0	0	0	0	0	0	0	0	0	0	0	0	0
	7	32.8862	19.2897	28.8077	33.2529	24.9657	29.9994	25.6434	39.7886	42.6184	42.3936	46.1143	45.9498	56.6223	46.3535
	10	69.2912	44.6303	58.8791	79.5013	52.9601	69.8044	63.4866	76.7331	96.6536	83.7401	93.6234	93.375	90.584	106.37
	12	125.569	55.2511	78.5929	119.368	75.6864	85.1521	72.9	111.657	112.215	150.216	150.308	101.963	138.06	144.127
	14	132.709	80.4569	93.2469	154.206	83.9962	103.79	96.8055	167.129	232.532	239.217	210.524	182.146	210.153	266.748
	16	165.873	130.563	119.524	202.816	138.185	123.169	120.156	271.778	307.161	307.99	347.587	230.194	274.64	360.432
	Tumor weight
	WT	GSDMD-/-
	0.1842	0.3085
	0.1533	0.4162
	0.1123	0.3084
	0.1217	0.4375
	0.2564	0.2569
	0.1257	0.3416
	0.1265	0.3627
E	Tumor volume
	Time (d)	GSDMDf/f								GSDMDf/f-Vav-cre
	0	0	0	0	0	0	0	0	0	0	0	0	0	0	0	0
	6	45.0989	40.2552	43.1176	37.8202	53.3694	56.5416	42.531	39.2543	50.9858	55.9728	53.4528	50.4253	56.0303	63.9192	69.8439
	8	53.7876	53.391	58.7094	65.3269	81.1192	87.7077	55.0863	69.5394	78.1566	78.2875	76.0827	91.2917	66.8839	84.9267	75.9501
	10	59.8596	69.7337	78.8702	92.6947	92.2651	77.9155	75.6713	96.0378	96.6901	114.845	122.893	134.649	82.5424	147.583	80.88
	12	79.9875	86.3789	83.7321	103.799	100.032	120.795	91.4759	114.383	129.014	165.229	191.373	150.625	107.503	158.914	101.209
	14	83.8782	103.155	93.6688	137.508	136.852	123.531	72.5692	133.55	136.056	163.95	213.419	242.539	141.253	207.936	112.762
	16	95.7877	109.41	141.804	175.769	135.007	147.456	92.573	128.794	139.897	231.975	286.837	317.452	162.66	265.092	161.257
	18	120.538	149.815	130.83	174.534	161.546	160.983	133.318	187.462	168.17	236.059	280.726	390.918	226.437	329.919	179.432
	Tumor weight
	GSDMDf/f	GSDMDf/f-Vav-cre
	0.1173	0.1782
	0.1676	0.3428
	0.1555	0.3837
	0.226	0.4749
	0.25	0.2137
	0.2218	0.3841
	0.1848
	0.1778
F	Tumor volume
	Time (d)	GSDMDf/f					GSDMDf/f-Vav-cre
	0	0	0	0	0	0	0	0	0	0
	10	31.5957	33.7608	65.8142	64.1574	47.3405	77.6936	85.5301	86.6669	94.7869
	12	52.7043	65.4968	89.8894	94.3493	66.1007	118.974	128.866	112.849	111.337
	14	84.3783	90.7018	148.392	123.708	79.8137	182.652	156.33	184.175	176.35
	16	96.7816	119.814	169.449	169.651	122.796	196.097	185.209	249.572	239.533
	18	129.652	126.105	244.762	202.473	136.732	316.689	297.723	281.493	296.059
	GSDMDf/f	GSDMDf/f-Vav-cre
	0.0731	0.3097
	0.0965	0.2451
	0.135	0.2348
	0.1297	0.1956
	0.1101
G	Tumor volume
	Time (d)	DMSO									DSF
	0	0	0	0	0	0	0	0	0	0	0	0	0	0	0	0	0	0	0
	6	89.9888	77.1213	60.3432	54.703	63.2451	58.921	61.1416	54.5383	56.5591	90.4756	70.0457	78.3616	69.0509	60.3814	55.6697	64.061	61.0923	94.2889
	8	101.106	95.6977	81.4621	95.665	74.8919	65.8378	71.0172	77.4562	57.3694	154.237	81.1364	88.4155	129.675	101.433	77.6336	101.746	120.674	134.474
	10	157.934	102.445	94.713	120.384	87.2327	86.4174	92.1637	89.8964	74.7429	220.78	117.111	159.219	144.223	128.27	78.5687	112.56	186.129	209.745
	12	160.258	154.522	121.42	179.188	113.49	103.334	116.177	123.05	104.281	309.946	163.964	218.55	179.364	178.671	142.789	178.973	324.224	280.436
	14	164.748	155.052	146.952	307.316	136.311	115.412	123.027	138.59	113.217	428.844	252.276	290.816	272.301	240.935	203.248	216.152	460.787	435.956
	16	219.601	176.075	214.369	462.575	178.669	100.435	126.869	141.32	122.022	549.246	288.459	349.493	375.028	246.936	185.333	311.548	616.589	500.037
	Tumor weight
	DMSO	DSF
	0.2178	0.5728
	0.2332	0.3735
	0.2711	0.3785
	0.1858	0.4382
	0.0896	0.2719
	0.1196	0.2034
	0.129	0.3054
	0.1047	0.5702
	0.1189	0.5632
H	Tumor volume
	Time (d)	DMSO								DSF
	0	0	0	0	0	0	0	0	0	0	0	0	0	0	0	0
	7	39.6257	39.3513	54.56	40.7908	41.2734	53.5166	46.4691	44.2871	61.5567	52.5146	62.1486	61.9888	52.56	53.3716	54.5814
	10	56.7919	43.7698	51.7518	58.4663	53.6525	54.145	50.8821	48.9376	58.386	62.3104	64.72	85.2748	74.7773	67.4646	55.5572
	13	93.8114	61.36	71.0675	84.6148	70.6372	87.5445	93.0513	83.6791	127.306	111.891	104.205	163.31	110.003	149.739	98.2669
	15	124.468	96.8256	104.77	124.389	110.882	122.191	138.203	130.338	228.994	211.772	169.071	216.002	203.564	211.142	142.902
	17	146.547	138.301	131.121	154.918	147.016	156.244	174.901	171.772	321.652	289.958	243.944	305.18	266.105	312.04	196.634
	Tumor weight
	DMSO	DSF
	0.1899	0.2761
	0.1175	0.2335
	0.1445	0.2261
	0.1595	0.2237
	0.148	0.2839
	0.1931	0.2158
	0.2037	0.1535
	0.1877
I	Tumor volume
	Time (d)	WT							DSF							GSDMD-/-								GSDMD-/-+DSF
	0	0	0	0	0	0	0	0	0	0	0	0	0	0	0	0	0	0	0	0	0	0	0	0	0	0	0	0	0	0	0
	6	24.4736	33.85	36.0855	27.6723	26.4946	32.4601	37.2338	39.0307	43.3229	37.592	41.1402	33.6049	48.6687	37.84	44.7437	52.1743	53.3208	34.4032	36.2742	34.2228	47.1884	36.8794	38.0279	36.7983	34.1854	40.5963	54.3878	47.1732	43.2189	73.7056
	8	44.5219	71.1186	62.8978	63.5409	58.6446	67.2339	63.7286	90.3756	80.4621	74.9331	69.977	74.0412	98.3096	66.0413	80.1114	122.629	93.2334	70.4451	78.8484	68.5461	97.0289	81.481	89.5874	90.3242	84.888	87.3659	108.869	87.9837	79.35	101.562
	10	63.1064	95.6678	70.5959	84.9021	58.8614	70.8852	64.0341	116.453	111.516	105.75	78.8544	90.3614	110.809	76.7831	90.7776	154.022	144.256	92.6787	95.2335	102.305	147.973	84.5685	112.294	98.7095	55.0808	122.832	153.078	130.413	100.772	136.681
	12	70.9856	95.3475	108.187	81.7793	85.6036	64.8226	88.0087	136.417	145.228	111.045	138.062	102.878	136.428	88.9056	155.249	184.749	195.66	142.604	102.942	149.004	161.767	109.279	150.939	111.936	121.077	195.105	219.632	124.924	157.851	199.677
	14	82.621	140.414	129.426	127.27	125.253	80.7257	94.0844	254.345	239.263	136.955	177.422	162.195	229.781	110.477	226.502	239.404	299.659	198.776	154.722	154.332	219.17	149.724	206.702	180.54	188.787	260.71	446.24	170.216	156.336	241.243
	16	124.108	151.891	162.964	160.51	138.62	95.0101	119.943	259.706	225.526	140.012	161.116	195.247	295.548	171.281	310.775	321.94	343.699	272.89	185.584	215.925	260.239	149.966	216.002	185.58	182.41	328.077	674.129	278.867	251.016	308.124
	18	145.252	186.603	199.653	143.357	148.121	115.694	135.4	283.287	241.008	192.151	188.262	251.832	366.934	162.236	406.688	371.65	473.374	346.124	221.829	252.405	275.918	214.618	239.968	211.754	178.021	396.711	696.719	348.295	321.242	334.595
	Tumor weight
	WT	DSF	GSDMD-/-	GSDMD-/-+DSF
	0.0611	0.1632	0.173	0.2212
	0.1038	0.154	0.2457	0.2389
	0.1446	0.189	0.2108	0.2151
	0.1371	0.1527	0.2225	0.2242
	0.1629	0.2067	0.3166	0.3611
	0.1675	0.2586	0.3347	0.3186
	0.1731	0.26	0.4043	0.3968
			0.404	0.5331

## Sheet: Figure 2
A	left													right
		WT						Gsdmd-/-							WT						Gsdmd-/-
	CD8	22.2	25.7	27.4	27.3	24.6	26.1	13.4	13.9	9.04	15.4	14		CD8	70.263	85.6306	52.6473	50.0144	68.5147	46.7073	16.6013	19.9897	29.2979	27.3609	34.1174
	CD4	5.43	7.01	10.4	9.86	11.5	8	4.25	5.66	4.74	3.83	3.76		CD4	17.1859	23.3568	19.9829	18.0638	32.0292	14.3164	5.26534	8.13969	15.362	6.80468	9.16297
	NK	3.41	4.19	4.72	4.45	4.54	2.66	2.15	2.61	1.87	1.34	1.67		NK	10.7927	13.9608	9.06916	8.15254	12.6446	4.76021	2.66364	3.75346	6.06052	2.38075	4.06973
B	left													right
		WT						Gsdmd-/-							WT						Gsdmd-/-
	IFNγ+CD8+	86.4	82.3	78.5	49.9	69.4	74.5	4.96	3.86	8.68	14.9	6.63		IFNγ+CD8+	57.6992	58.6826	45.5514	19.2893	51.2217	30.1307	0.73125	0.643927	1.72722	4.90195	2.39465
	GZMB+CD8+	63.8	68.4	79.2	58.7	68.4	73.7	12.3	12.3	19.7	26.7	17.4		GZMB+CD8+	42.6066	48.7714	45.9576	22.691	50.4836	29.8071	1.81338	2.05189	3.92007	8.78403	6.2846
	IFNγ+CD4+	24.7	26.2	39.8	20.9	24.7	25.4	2.36	1.84	2.92	5.59	2.94		IFNγ+CD4+	4.20584	4.67036	5.17722	2.57688	3.61164	2.18182	0.130402	0.115371	0.194028	0.54218	0.300999
	IFNγ+NK1.1+	50	46.4	45.6	15.2	32.2	37.2	0.51	1.49	1.52	2.14	1.07		IFNγ+NK1.1+	18.0405	13.976	7.07072	2.72621	9.77531	6.33093	0.014153	0.047784	0.068864	0.163754	0.088916
C	left															right
		DMSO						DSF									DMSO						DSF
	CD8	20.9	19.4	12.6	20.3	29.6	15.7	3.24	4.71	7	5.98	6.57	8.79	9.7			10.3247	8.04367	9.71087	11.3377	23.4221	10.7632	2.72385	2.40372	3.38575	5.23591	5.97928	5.17591	2.99731
	CD4	8.37	10.2	4.95	4.94	8.7	11.1	3.91	4.62	5.03	6.07	4.89	4.49	7.09			4.13482	4.22915	3.81499	2.75902	6.8842	7.60962	3.28711	2.35779	2.43291	5.31471	4.45033	2.64389	2.19082
	NK	7.12	7.88	5.4	6.72	9.81	8.12	2.74	4.13	4.86	5.48	5.55	4.91	6.98			3.51731	3.26722	4.1618	3.75316	7.76253	5.56668	2.3035	2.10772	2.35068	4.79812	5.05099	2.89121	2.15682
D	left															right
		DMSO						DSF									DMSO						DSF
	IFNγ+CD8+	74.1	73.7	34.9	60.3	87	64.3	5.5	14.9	24.3	34.6	31.9	31.3	38.2		IFNγ+CD8+	7.6506	5.92819	3.38909	6.83661	20.3772	6.92071	0.149812	0.358154	0.822738	1.81162	1.90739	1.62006	1.14497
	GZMB+CD8+	51	57.4	49.7	54.9	56.3	49.6	47.2	40.1	48.1	51.8	40.6	49.9	42.5		GZMB+CD8+	5.26559	4.61707	4.8263	6.22438	13.1866	5.33853	1.28566	0.963891	1.62855	2.7122	2.42759	2.58278	1.27385
	IFNγ+CD4+	48.5	49	10.7	28.4	54.4	45.2	2.32	4.56	14.9	14.9	19	16	37.4		IFNγ+CD4+	2.00539	2.07228	0.408203	0.783561	3.745	3.43955	0.076261	0.107515	0.362503	0.791892	0.845563	0.423023	0.819365
	IFNγ+NK1.1+	28.3	27	4.79	13.9	31.7	21.4	3.44	4.87	5.96	7.12	6.45	12.3	8.8		IFNγ+NK1.1+	0.995399	0.882151	0.19935	0.521689	2.46072	1.19127	0.07924	0.102646	0.140101	0.341626	0.325789	0.355618	0.189801
E	left											right
	Time	WT+anti-CD8a					GSDMD-/-+anti-CD8a						WT+anti-CD8a	GSDMD-/-+anti-CD8a
	0	0	0	0	0	0	0	0	0	0			0.229	0.2629
	6	60.7803	37.5804	76.956	63.9366	85.9392	81.9819	110.166	109.622	63.4096			0.3333	0.2625
	8	111.688	63.3995	77.6952	109.38	120.875	98.2744	118.435	139.978	67.9491			0.2168	0.2859
	10	130.747	71.2916	128.781	130.274	141.819	148.831	162.07	140.064	89.5222			0.2881	0.2044
	12	248.43	137.422	207.8	174.86	255.561	272.341	223.425	207.488	111.468			0.2722
	14	279.285	221.228	300.452	256.297	299.991	305.994	342.752	252.388	126.033
F		WT+anti-CD8a							GSDMD-/-+anti-CD8a
	CD4	37.1	26.2	6.78	23.4	22.2	19	20.4	6.54	7.61	6.6	9.25	9.86	16.4	8.32	9.59
	NK	2.56	2.24	0.73	3.71	1.6	7.58	7.53	2.14	2.22	2.46	4.11	4.13	5.13	3.43	3.18
G		WT+anti-CD8a							GSDMD-/-+anti-CD8a
	IFNγ+CD4+	30.9	31.3	36.3	29.3	35	30.2	24.4	8.09	8.84	10.7	14.4	14	21.4	11.3	13.5
	IFNγ+NK1.1+	33.5	27.8	25.5	20.7	23.5	26.5	25.1	14.3	11.2	15.2	14.3	15.9	23.9	19	13
H	left																right
	Time	WT+anti-CD8a						DSF+anti-CD8a										DMSO+anti-CD8a	DSF+anti-CD8a
	0	0	0	0	0	0	0	0	0	0	0	0	0	0	0			0.576	0.3903
	6	56.8373	56.241	71.7165	60.5816	65.3279	55.1899	57.5138	58.7882	65.5155	73.6194	91.7352	56.098	61.8287	48.8817			0.8697	0.8225
	9	80.4384	99.2033	106.597	70.64	98.9095	102.452	96.2562	101.339	134.697	127.815	120.083	100.087	106.473	93.5594			0.7867	1.2168
	12	149.458	206.076	236.34	135.806	229.761	178.329	163.322	253.028	292.843	208.542	303.715	260.282	244.406	180.777			0.4058	0.694
	15	291.979	349.244	438.392	263.675	389.561	314.93	254.88	464.711	595.003	406.175	500.763	427.525	475.071	296.062			0.8341	1.0945
	18	432.412	628.141	885.689	310.395	748.933	524.002	321.536	636.88	996.259	702.595	766.675	675.949	821.202	537.772			0.7099	0.8138
																			1.0102
																			0.6875
I	Time (d)	WT+anti-CD4								GSDMD-/-+anti-CD4
	0	0	0	0	0	0	0	0	0	0	0	0	0	0	0	0	0
	6	54.6379	44.706	34.5356	42.9676	42.7508	42.5774	38.5399	50.8383	41.2063	39.4272	37.9172	48.2747	49.6871	45.3187	38.6501	35.0885
	8	74.261	68.3977	54.8078	68.4164	81.9732	71.054	70.945	64.6828	83.126	90.2327	70.9727	112.007	78.7176	96.7951	81.3128	52.2946
	10	124.07	150.554	152.88	154.9	156.362	141.078	126.869	150.616	177.621	167.728	127.25	196.58	183.667	166.054	127.358	130.965
	12	257.663	309.237	262.333	307.529	196.01	219.733	206.7	250.763	286.378	270.982	282.592	316.786	288.656	321.022	208.594	217.98
	14	325.456	362.656	286.27	286.386	314.503	318.367	284.561	343.678	343.22	291.233	293.255	399.478	358.111	351.5	268.511	276.044
	16	349.705	417.918	418.357	387.865	405.406	410.954	301.093	397.845	454.475	409.282	361.185	503.437	469.506	449.922	413.981	387.89
	18	375.251	449.373	473.937	420.898	343.984	416.067	301.436	469.937	492.402	490.272	501.115	580.718	503.596	469.7	404.058	365
J		WT+anti-CD4								GSDMD-/-+anti-CD4
	CD8	16.8	13.7	14.1	23.7	17.1	15.5	21.8	19.2	22.5	22.8	15.3	19.8	12.4	18	23.2	25.2
	NK	1.68	1.58	1.36	1.86	2.12	2.23	1.81	2.46	1.12	1.09	1.07	0.98	1.96	12.5	10.6	2.16
K	left	WT+anti-CD4								GSDMD-/-+anti-CD4									right	WT+anti-CD4								GSDMD-/-+anti-CD4
	IFNγ+CD8+	54.3	53.3	43.8	61.3	77.1	70.2	67.3	70.2	46.8	61	68.4	44.6	54.3	45.9	37.6	59.2		IFNγ+CD8+	3.78871	2.4251	5.93775	5.73649	4.08891	3.23173	5.27788	3.08671	4.97693	8.6281	4.27697	3.35113	2.57199	4.849	3.63573	6.18651
L	Time (d)	DMSO+anti-CD4								DSF+anti-CD4
	0	0	0	0	0	0	0	0	0	0	0	0	0	0	0	0	0	0	0
	7	37.1032	46.6833	53.9925	57.9398	51.3212	44.5115	48.6788	45.8643	54.8664	50.7437	45.2228	53.7447	47.2737	47.4822	46.3379	61.6562	47.3615	65.2587
	10	121.013	193.717	159.99	138.728	123.367	121.526	144.925	110.83	118.736	137.121	113.67	155.891	146.33	150.936	146.859	162.314	129.55	184.459
	13	230.159	263.947	281.563	231.726	318.101	156.374	209.095	200.373	289.746	301.924	215.332	245.439	254.034	283.554	217.293	262.694	260.9	268.507
	16	336.127	371.872	374.929	293.132	337.592	195.035	258.593	221.753	300.517	333.062	246.687	265.17	337.375	386.808	249.81	350.582	352.561	409.035
	18	341.43	460.692	457.493	369.883	379.396	233.375	269.52	210.391	366.805	409.73	251.2	273.12	180.687	408.941	290.321	416.417	410.448	408.534
M		DMSO+anti-CD4								DSF+anti-CD4
	CD8	44.3	40.4	31.4	32	35.6	45.3	39.1	38.5	31.7	31.8	30.4	35	33.7	35.5	39.5	35.6	38	39
	NK	3.07	3.45	6.15	4.23	5.96	5.64	6.97	8.82	5.08	2.58	3.01	3.26	6.57	4.39	4.56	2.6	4.47	4.28
N	left	DMSO+anti-CD4								DSF+anti-CD4											right	DMSO+anti-CD4								DSF+anti-CD4
	IFNγ+CD8+	51.4	47.8	37	28.7	47.4	75.7	42.1	56.8	45.1	28.8	36.1	39.2	23.7	40.2	46.9	47.8	46	46.6		IFNγ+CD8+	59.8834	75.4622	15.7541	20.197	69.5972	125.432	26.0639	42.7662	32.1725	13.7117	41.9339	41.373	21.1695	19.37	44.0795	15.8365	36.7288	70.4984

## Sheet: Figure 3
A	left																				right	GSDMDf/f	GSDMDf/f-CD4cre
	Time (d)	GSDMDf/f								GSDMDf/f-CD4cre												0.1535	0.3503
	0	0	0	0	0	0	0	0	0	0	0	0	0	0	0	0	0	0	0			0.1713	0.2824
	5	47.9156	34.2388	38.8306	39.4639	39.6461	44.6142	50.0277	44.6142	51.2004	42.5896	40.6297	38.8349	42.7691	43.6669	40.0762	35.1056	42.6927	40.4531			0.1576	0.4515
	7	51.2229	48	50.0415	37.1177	52.5003	45.3427	41.1384	49.4535	45.2902	53.2946	53.9481	47.7895	38.3903	46.254	41.7277	54.4783	57.195	64.8744			0.1739	0.4239
	9	75.3128	50.5189	68.4909	59.8356	55.2027	50.0636	53.4915	54.0662	65.9633	67.8304	62.5185	81.1925	57.8229	56.5614	74.7077	61.0952	68.9341	76.2365			0.0991	0.3465
	11	70.0891	84.5836	79.3264	74.2936	66.094	63.52	92.7295	85.6016	88.4495	95.7348	86.1247	97.75	76.2577	84.1388	76.6804	87.3988	95.6013	114.013			0.123	0.2949
	13	102.815	102.956	108.499	117.887	100.009	72.5678	108.058	116.589	128.997	135.815	136.544	161.714	118.885	109.572	142.769	154.744	162.166	305.082			0.1744	0.4416
	15	120.427	118.409	125.827	111.793	114.424	65.2953	131.742	144.21	169.751	201.051	192.579	216.486	172.035	142.471	181.951	181.561	184.86	314.741			0.1964	0.3584
	17	145.665	141.498	138.611	132.215	118.17	114.322	163.75	160.735	191.301	260.999	263.961	327.764	198.155	187.288	289.462	288.555	202.686	379.065				0.317
	19	169.417	189.092	152.016	138.096	121.359	101.148	139.073	184.548	217.686	246.507	291.664	348.837	257.588	197.6	317.438	320.482	273.5	529.528				0.5294
B	left																right	GSDMDf/f	GSDMDf/f-CD4-cre
	Time (d)	GSDMDf/f							GSDMDf/f-CD4-cre									0.2909	0.334
	0	0	0	0	0	0	0	0	0	0	0	0	0	0	0			0.3133	0.4747
	6	37.5626	36.8458	39.9727	47.9195	39.6449	42.8108	41.8038	60.5428	49.8317	63.731	56.673	50.1858	71.7513	48.1543			0.3014	0.4445
	8	68.3021	72.2304	68.9635	82.6808	66.308	72.0589	67.4696	98.0626	87.2699	120.614	126.068	107.562	119.231	92.0808			0.38	0.4674
	10	101.189	131.679	99.75	134.454	110.117	96.6148	123.658	137.467	154.222	157.645	201.196	196.094	213.614	167.575			0.2731	0.3847
	12	164.721	178.632	191.056	181.656	168.597	160.528	177.694	346.65	312.757	277.946	277.588	303.627	252.188	222.174			0.2767	0.4483
	14	204.456	258.212	259.305	292.228	221.005	193.366	246.246	425.493	377.414	306.362	365.835	393.974	399.584	350.545			0.2908	0.5403
	16	296.854	311.724	394.297	451.025	306.374	330.876	320.199	586.077	625.783	552.03	646.676	609.764	541.164	480.539
C	GSDMDf/f	GSDMDf/fCD4-cre
	0.5812	0.8511
	0.4431	0.6129
	0.669	0.9149
	0.3328	0.461
	0.6454	0.8976
	0.4505	0.8395
D	left	GSDMDf/f								GSDMDf/f-CD4cre											right	GSDMDf/f								GSDMDf/f-CD4cre
	CD8	24.5	23.1	13.6	14.2	17.8	16.6	20	19.9	5.36	5.6	9.72	14.4	5.97	5.72	4.05	5.51	13.1	8.82		CD8	16.2725	19.9817	9.11269	5.53629	13.6394	14.9951	12.4404	5.09395	5.40887	4.89342	9.20386	16.8681	5.0944	4.56944	2.99501	3.71148	9.75704	10.5797
	CD4	5.08	3.78	5.55	5.36	7.15	7.53	5.41	5.57	2.74	2.8	2.7	3.92	2.25	2.32	2.96	3.43	3.67	2.77		CD4	3.37405	3.26973	3.71878	2.08975	5.47873	6.80198	3.36512	1.42579	2.76498	2.44671	2.55663	4.59187	1.92	1.85334	2.18895	2.31041	2.73346	3.32265
	NK	4.51	3.62	3.87	3.77	2.95	2.95	4.23	3.49	1.7	1.56	1.83	2.37	1.79	1.59	2.24	2.13	2.88	2.62		NK	2.99546	3.13133	2.5931	1.46985	2.26046	2.66479	2.63114	0.893362	1.7155	1.36317	1.73283	2.77621	1.52747	1.27018	1.6565	1.43475	2.14506	3.14273
E	left	GSDMDf/f								GSDMDf/f-CD4cre											right	GSDMDf/f								GSDMDf/f-CD4cre
	IFNγ+CD8+	69.2	68.7	64.9	52.5	78	72.9	68.9	53.8	21.6	49.6	51.5	60.4	38	39.6	51.4	32.8	29.5	33.3		IFNγ+CD8+	11.2606	13.7274	5.91414	2.90655	10.6387	10.9314	8.57141	2.74055	1.16832	2.42713	4.73998	10.1883	1.93587	1.8095	1.53944	1.21737	2.87833	3.52304
	GZMB+CD8+	29.1	29	22.8	24.2	49	37.1	32.1	27.3	7.85	13	10.3	11	5.53	7.97	12.1	8.58	8.56	7.54		GZMB+CD8+	4.73529	5.79469	2.07769	1.33978	6.68329	5.56317	3.99336	1.39065	0.424596	0.636144	0.947997	1.85549	0.28172	0.364184	0.362397	0.318445	0.835202	0.79771
	IFNγ+CD4+	27.4	27.2	24.1	18.8	44.6	38.1	25.6	16.1	6.94	14.8	15.9	19.5	9.44	10.6	18.1	10	10.2	12.4		IFNγ+CD4+	0.924489	0.889367	0.896226	0.392874	2.44352	2.59155	0.861471	0.229553	0.19189	0.362113	0.406504	0.895415	0.181248	0.196454	0.3962	0.231041	0.278813	0.412009
	IFNγ+NK1.1+	43.6	41.1	38.2	26.7	55.8	42.6	38.3	30.6	12.1	23.6	23.4	28.2	17.9	23	23	17.5	13.5	11.9		IFNγ+NK1.1+	1.30602	1.28698	0.990563	0.392449	1.26134	1.1352	1.00773	0.273369	0.207575	0.321707	0.405481	0.78289	0.273417	0.292141	0.380996	0.251081	0.289583	0.373984
F	left	GSDMDf/f							GSDMDf/f-CD4-cre								right	GSDMDf/f							GSDMDf/f-CD4-cre
	CD8	24.1	24.1	23.2	27.9	28.7	28.2	26.1	18.1	16.5	18.1	16	25.1	21.6	23.3		CD8	63.1913	89.1214	49.7874	66.8498	70.5868	83.6768	91.779	56.2142	43.0886	67.9257	38.7249	74.8857	54.5508	55.9707
	CD4	7.63	7.7	8.03	9.04	6.07	5.41	4.52	7.68	7.38	8.42	7.02	7.33	7.43	8.75		CD4	20.0062	28.4745	17.2324	21.6603	14.929	16.0529	15.8943	23.8522	19.2723	31.5986	16.9906	21.869	18.7645	21.019
	NK	2.95	4.54	2.94	4.28	4.59	4.42	3.3	4.65	5.24	5.03	4.26	3.73	3.51	2.53		NK	7.73504	16.7888	6.30926	10.2551	11.289	13.1153	11.6042	14.4418	13.6839	18.8766	10.3105	11.1284	8.8645	6.07751
G	left	GSDMDf/f							GSDMDf/f-CD4cre								right	GSDMDf/f							GSDMDf/f-CD4cre
	IFNγ+CD8+	51.3	34	37.6	40	37.9	48.3	47.6	28	28.2	26	28.3	27.2	24.6	39.7		IFNγ+CD8+	28.3071	13.4736	19.3666	12.6388	4.58972	19.9982	24.5252	4.08134	4.15017	2.11311	3.19978	11.3709	8.29806	17.753
	GZMB+CD8+	61.4	63.4	59.9	64	67.4	68.3	66	58.7	55.5	62.2	61.4	48.4	50.8	50.8		GZMB+CD8+	33.8802	25.1244	30.8526	20.2221	8.16219	28.279	34.0055	8.84777	8.13845	4.77075	6.27519	26.0025	16.3263	25.0868
	IFNγ+CD4+	20.8	19.7	21.2	33.8	41.3	25.3	31.9	15.3	16.5	13.4	17.3	18.5	18	19.5		IFNγ+CD4+	5.14658	2.26315	3.24231	5.75491	5.17145	3.13863	4.24958	1.12942	1.32897	0.660634	1.69305	3.44638	2.70178	2.77663
	IFNγ+NK1.1+	48.7	41.4	41.8	49	52.1	50.9	51.2	41.5	34.8	35.8	37.4	34	29.7	35.9		IFNγ+NK1.1+	5.92899	2.23512	4.11711	2.2943	2.25982	4.02479	3.65329	1.79314	1.31412	0.809676	0.820863	2.93442	1.49077	2.31301
I	left																right	WT CD8-Rag-/-	GSDMD-/- CD8-Rag-/-
	Time (d)	WT CD8-Rag-/-							GSDMD-/- CD8-Rag-/-									0.3982	0.4122
	0	0	0	0	0	0	0	0	0	0	0	0	0	0	0			0.3077	0.4235
	7	55.2775	44.7413	51.4596	34.5786	40.9357	42.9567	54.6269	64.6713	49.1052	47.4657	45.843	51.876	51.5205	40.1635			0.5568	0.51
	9	79.3799	61.622	65.44	60.8503	47.6412	43.4372	60.2148	84.7991	58.6016	54.756	59.049	58.8733	59.2764	58.4856			0.6116	0.4821
	11	114.585	105.547	92.3351	94.9625	70.1039	70.1126	76.4793	108.186	95.7605	98.8736	90.868	105.635	109.664	99.1238			0.6132	0.61
	13	213.128	179.563	174.883	175.996	126.236	133.429	160.827	207.608	153.954	134.024	196.278	156.701	157.701	150.92			0.5949	0.5778
	15	379.713	377.86	263.737	390.731	291.779	272.541	334.72	418.438	370.732	349.537	400.33	270.372	279.868	320.922			0.653	0.7963
	17	528.736	517.354	437.53	539.803	359.36	336.79	493.122	539.455	438.711	499.357	646.046	399.327	470.106	358.363
J		WT CD8-Rag-/-							GSDMD-/- CD8-Rag-/-
	IFNγ+CD8+	44.4	26.2	26.9	36	17.3	32.1	39.6	38.2	36.2	37.9	34.8	31.9	16.4	13
L	left																		right	WT CD4-Rag-/-	GSDMD-/- CD4-Rag-/-
	Time (d)	WT CD4-Rag-/-								GSDMD-/- CD4-Rag-/-										0.499	0.5174
	0	0	0	0	0	0	0	0	0	0	0	0	0	0	0	0	0			0.4384	0.5547
	6	71.2945	57.8873	80.7663	63.2462	65.3986	61.9168	54.5722	52.6603	50.5447	56.5183	78.3561	87.259	62.9335	66.0529	64.1144	78.8247			0.3267	0.4962
	8	73.4597	92.929	76.6324	103.42	84.2724	83.053	115.039	112.923	90.5111	93.6692	134.625	153.353	142.374	93.3042	95.5522	100.539			0.2756	0.7193
	10	150.468	139.252	107.498	110.856	127.601	115.128	148.792	154.007	175.94	152.682	188.631	276.441	204.519	150.511	167.119	182.497			0.3465	0.481
	12	223.26	265.044	159.756	170.257	182.076	173.356	198.734	217.57	268.467	248.597	227.731	390.547	282.694	187.956	236.182	261.312			0.378	0.4296
	14	343.769	310.734	211.414	221.543	261.967	220.316	304.882	322.365	389.281	393.271	353.722	588.794	412	354.359	377.438	303.851			0.4035	0.5094
	16	415.898	465.257	284.095	242.732	362.348	308.63	407.365	420.031	625.586	585.76	555.173	796.925	540.989	536.209	666.489	494.455			0.3864	0.4084
M		WT CD4-Rag-/-								GSDMD-/- CD4-Rag-/-
	IFNγ+CD8+	40	24.6	29.1	34.1	19.2	20.2	29.7	25.4	11.4	9.56	7.81	9.3	14.8	18.6	11.4	19.4
	GZMB+CD8+	25.9	22.7	15	15.4	13.3	12.6	14.2	11.3	9.5	9.77	8.89	9.32	7.25	10.7	8.14	10.5
	IFNγ+CD4+	15.5	9.16	7.22	12.5	5.43	5.96	8.37	4.16	3.26	1.93	1.37	2.16	4.13	6.18	2.83	5.48

## Sheet: Figure 4
A		GSDMDfl/fl								GSDMDfl/fl-CD4cre
	IL-2	1030.61	2159.79	1637.68	1212.39	1341.28	1324.51	1846.26	1276.28	1220.1	999.062	1381.69	759.081	863.741	539.193	382.838	640.842
	IL-12	775.468	1054.48	894.194	803.475	621.98	829.46	1127.2	795.549	643.376	554.838	668.849	350.4	355.855	271.459	246.916	353.624
	IL-10	228.772	379.803	368.994	288.054	206.159	234.91	286.923	258.604	146.085	231.835	202.333	108.125	127.986	113.944	103.987	130.463
	IL-4	610.853	1120.81	768.604	685.937	601.62	497.296	819.873	642.65	532.542	510.972	479.351	275.639	314.67	153.491	162.614	263.774
	IL-6	59.6883	82.0799	55.9242	80.3955	47.235	55.9643	66.3695	68.2312	75.099	75.184	69.3489	87.6339	48.7172	73.3088	27.0763	39.1742
B		WT						GSDMD-/-
	IL-2	1704.83	1927.17	893.707	1478.04	1594.35	1328.62	1499.37	555.413	695.076	1023.67	1251.19	1000.66	738.959	731.251	519.17
C		GSDMDfl/fl										GSDMDfl/fl-CD4cre
	IL-2	820.681	1388.7	2046.06	1660.31	1571.95	992.024	878.51	993.266	1545.9	1055.49	744.522	932.426	1014.36	424.809	517.443	266.879	206.719	455.425
D		DMSO					DSF
	IL-2	1704.83	1927.17	1478.04	1594.35	1328.62	1246.57	1350.38	1060.85	1067.34	1048.18
E		WT+anti-CD8a				GSDMD-/-+anti-CD8a
	IL-2	662.414	512.248	489.673	409.063	109.735	190.477	250.094	187.197	286.947	299.429	193.85	229.371
F		WT										GSDMD-/-
	IL2+CD8+	6.67	5.07	11.5	11.9	4.18	5.07	5.67	6.89	6.15	4.38	4.81	4.77	8.34	4.8	3.5	3.75	3.8	4.06	3.1
	IL2+CD4+	27	17.7	36.2	44.1	15	9.73	30.5	20.6	15.8	11	19.4	6.17	8.4	9.39	6.49	6.39	10	5.56	8.24
G		DMSO						DSF
	IL2+CD8+	1.65	2.49	2.17	2.23	2.54	1.59	1.58	2.08	1.63	1.54	2.56	2.12
	IL2+CD4+	5.64	10.7	7.6	4.04	11.9	2.69	2.57	2.63	3.34	1.16	3.69	2.03
H		GSDMDfl/fl										GSDMDfl/fl-CD4cre
	IL2+CD8+	1.26	1.34	1.36	0.99	1.2	1.35	1.33	0.76	1.39	0.81	1.26	1.1	1.18	0.93	0.85	1.83	0.81	0.41
	IL2+CD4+	15.8	16.2	8.84	8.96	11.3	7.38	9.22	9.09	12.3	9.48	7.7	7.72	5.84	5.88	6.39	6.17	4.07	2.82
I	left																								right	WT+rIL-2	GSDMD-/-+rIL-2
	Time (d)	WT+rIL-2											GSDMD-/-+rIL-2													0.3107	0.2519
	0	0	0	0	0	0	0	0	0	0	0	0	0	0	0	0	0	0	0	0	0	0	0			0.2731	0.258
	5	30.8726	31.0489	37.2106	35.4861	41.6563	31.4015	37.3093	44.2516	37.282	36.2431	23.468	33.7174	31.1709	36.6054	41.0625	34.1083	38.9344	47.5775	34.8529	44.3789	37.62	38.6719			0.2955	0.285
	7	54.6723	61.6834	41.5994	47.2044	50.8131	43.1343	49.6875	63.8396	45.3906	61.5858	45.6531	57.4321	56.4037	58.5795	50.6628	58.8882	49.397	60.4808	62.5338	45.6376	49.3728	62.7333			0.2411	0.2742
	9	80.0152	119	74.6004	76.3274	107.872	67.1792	82.5817	120.891	78.2484	112.36	73.6522	96.3827	110.536	94.4821	87.8774	85.7189	83.9029	101.315	111.275	93.519	54.7522	102.114			0.3497	0.1658
	11	135.604	176.119	104.564	115.492	161.214	100.559	129.138	186.92	139.832	158.054	93.5995	146.898	128.568	156.976	125.784	143.719	111.976	143.905	162.186	138.247	118.975	179.729			0.2715	0.2609
	13	174.901	213.757	152.541	134.222	224.004	198.387	203.764	265.997	160.741	237.175	143.063	215.389	175.265	245.012	211.486	177.031	168.921	204.608	224.983	226.979	165.766	263.166			0.326	0.2471
	15	244.887	255.64	218.709	230.314	281.651	219.017	227.338	402.24	197.169	253.589	161.27	298.535	223.986	251.154	257.354	189.437	192.014	263.403	245.326	270.811	205.545	318.324			0.4037	0.2786
	17	275.773	334.936	231.685	276.491	345.692	254.756	246.051	473.447	266.014	276.68	186.573	323.556	321.634	327.586	282.199	213.813	289.456	308.316	287.057	352.144	241.577	366.72			0.1411	0.2854
																										0.3855	0.2306
																										0.2781	0.3469
J		WT+rIL-2											GSDMD-/-+rIL-2
	IFNγ+CD8+	7.35	5.48	10.3	6.87	8.28	8.22	6.09	7.87	22.1	5.01	12.2	7.82	6.32	3.83	2.89	13.9	8.69	6.63	6.67	5.77	6.11	9.25
K	left																								right	WT+FK506	GSDMD-/-+FK506
	Time (d)	WT+FK506										GSDMD-/-+FK506														0.2932	0.3751
	0	0	0	0	0	0	0	0	0	0	0	0	0	0	0	0	0	0	0	0	0	0	0			0.2783	0.2165
	7	58.3497	73.5934	49.5009	67.0818	45.4248	63.6504	70.754	76.2212	49.137	86.0764	55.6686	60.4595	57.0056	84.234	47.6412	76.8813	45.8827	94.5223	88.8097	89.3092	47.1798	98.7389			0.4944	0.3219
	9	73.6085	90.6568	92.4697	129.024	54.0572	103.607	99.4156	126.777	80.0554	118.096	110.238	100.266	75.6857	116.721	84.3542	134.354	78.4271	131.797	110.403	139.346	59.3834	137.093			0.4365	0.3262
	11	127.947	119.953	128.776	177.194	79.5891	153.728	170.789	196.245	117.526	182.748	182.833	171.264	125.481	152.177	188.953	191.934	123.38	183.561	158.462	177.661	97.1338	215.453			0.4811	0.5048
	13	195.952	184.603	316.046	242.179	130.174	201.549	277.13	355.887	200.711	287.157	237.245	213.947	188.313	207.084	250.013	345.937	186	243.155	257.656	277.805	165.156	333.331			0.5962	0.5284
	15	245.805	257.538	316.323	386.421	128.351	230.291	404.521	516.742	328.076	429.026	323.493	313.725	327.183	379.152	367.777	536.158	314.803	391.613	366.081	370.766	256.928	557.407			0.4047	0.3718
	17	315.708	311.137	522.681	502.038	144.575	290.071	622.773	693.537	392.928	513.843	328.34	421.813	363.154	465.438	472.888	738.61	334.493	478.354	416.666	475.917	278.551	695.174			0.5056	0.3534
																										0.1253	0.2759
																										0.2459	0.4125
																											0.2509
																											0.5486
L		WT+FK506										GSDMD-/-+FK506
	IFNγ+CD8+	6.45	13	4.3	2.13	4.35	5.25	3.36	4.05	24.4	8.7	5.78	4.69	5.59	8.33	5.02	6.74	8.75	12.4	6.18	4.94	3.68	2.86
	IFNγ+CD4+	5.72	8.86	6.63	4.54	5.06	7.49	4.18	5.27	19.9	9.54	6.55	10	4.62	7.1	2.48	4.2	5.27	5.17	5.38	4.56	7.25	2.69
	IFNγ+NK1.1+	9.2	13.7	5.5	15.5	6.84	8.7	3.66	7.88	20.1	11.9	6.52	8.96	8.66	10.2	10.3	9	5.22	9.31	7.53	5.24	3.98	6.92
M	left																						right	DMSO+FK506	DSF+FK506
	Time (d)	DMSO+FK506										DSF+FK506												0.3879	0.3741
	0	0	0	0	0	0	0	0	0	0	0	0	0	0	0	0	0	0	0	0	0			0.4306	0.5164
	5	30.99	26.5412	25.6995	30.2946	17.79	25.2117	28.6728	29.1861	26.2656	29.2206	33.1064	40.7504	38.5884	41.1229	42.9853	31.1886	30.5299	42.2123	46.4947	42.1027			0.3478	0.4925
	7	51.6738	49.2051	45.1772	42.8225	45.018	58.8184	59.7908	49.6177	56.2531	47.1141	45.6278	63.4505	53.5848	53.361	62.9719	60.2991	51.2285	60.7698	58.7866	57.6992			0.5176	0.333
	9	101.153	98.8944	69.212	82.0242	67.4365	100.441	104.793	110.064	119.259	116.855	62.9527	93.0383	122.112	67.5533	119.983	116.487	102.879	120.192	90.0496	72.3287			0.4424	0.4351
	11	153.847	162.171	128.909	130.189	142.666	185.193	147.212	183.525	180.181	159.209	110.803	195.345	220.564	166.809	181.438	218.138	219.524	237.743	164.894	128.527			0.3681	0.3547
	13	241.522	305.878	224.116	220.887	289.291	237.733	241.775	231.907	317.871	247.076	161.879	309.542	368.889	238.133	322.161	316.887	282.057	277.805	266.131	209.549			0.4301	0.384
	15	281.327	412.875	340.35	283.319	444.124	361.18	300.09	322.956	453.794	371.426	217.57	425.831	481.348	344.928	320.304	400.76	427.515	426.588	352.969	366.26			0.3813	0.3273
	17	512.45	595.443	515.731	692.822	723.58	524.535	559.981	507.212	695.174	602.215	458.2	650.476	739.646	449.606	627.396	593.427	476.706	555.748	547.198	486.029			0.574	0.3729
																								0.4787	0.4878
N		DMSO+FK506										DSF+FK506
	IFNγ+CD8+	24.6	18.3	7.93	29.2	13	19.5	12.5	17.8	13.8	12.1	22.4	19.1	23.5	12.9	14.2	20.4	2.27	30.1	11.8	13.5
	IFNγ+CD4+	29.7	17.4	13.2	22.9	10.6	15.9	16	21.1	11.5	15.5	21.1	18.8	21.6	14.7	12.7	20.4	4.44	25	8.07	12.4
	IFNγ+NK1.1+	29.3	18.1	15.5	23.3	36	25.7	25.6	35.1	39.6	28.5	28.8	34.5	30.5	25.2	30.5	23.2	30	30.1	35.5	27.5

## Sheet: Figure 5
A		WT			GSDMD-/-
	24H	22	22.6	19.6	13.9	13.6	8.95
	48H	56.2	56.4	47.4	39.9	38.8	39.7
B		WT			GSDMD-/-
	24H	488.254	501.568	448.83	258.875	199.905	179.698
	48H	18254.5	19400.9	22437.8	15679.4	15534.6	15824.6
C		WT			GSDMD-/-
	24H	623.636	656.475	451.447	260.341	332.32	155.989
	48H	1447.08	1417.18	1278.73	1134.32	1041.91	869.999
F		Naïve					Activated
	GSDMD-N+ in CD4	0	0	0	0	0	50	66.6667	60	33.3333	50
I		MC38					KPC
	GSDMD-N+ in CD4	90.9091	80	80	75	58.3333	55.5556	66.6667	60	75	66.6667
J	Time (s)	WT			GSDMD-/-
	0	1.40633	1.34368	1.32966	1	1.05169	1.01052
	8	1.40633	1.34368	1.32966	1	1.05169	1.01052
	16	1.30825	1.29574	1.25473	0.958522	0.990985	0.991065
	24	1.43168	1.39423	1.37258	1.05072	1.06879	1.05936
	32	1.44009	1.37997	1.37784	1.04131	1.11058	1.03996
	40	1.43439	1.40033	1.3891	1.0294	1.06368	1.06518
	48	1.47245	1.57636	1.38486	1.07644	1.09744	1.0453
	56	5.28317	5.42639	5.43435	3.62025	4.20904	3.77142
	66	4.949	5.08426	5.06835	3.8669	3.96238	3.81121
	76	4.94104	5.15587	4.87739	3.81121	3.77938	3.77938
	86	4.67052	4.75008	4.766	3.56455	3.77938	3.64412
	96	4.48752	4.67847	4.56708	3.5009	3.75551	3.71573
	106	4.63869	4.51139	4.54321	3.47703	3.64412	3.47703
	116	4.26473	4.30452	4.63869	3.43725	3.80325	3.57251
	126	4.21699	4.39999	4.36021	3.35768	3.56455	3.46907
	136	4.36817	4.59891	4.31247	3.33381	3.4452	3.50886
	146	4.02603	4.24882	4.25678	3.23037	3.41338	3.35768
	156	4.01808	4.17721	4.18517	3.23037	3.3179	3.28607
	166	4.20108	4.1613	4.13743	3.19855	3.39746	3.27812
	176	3.97034	3.98625	4.04195	3.06021	3.4452	3.30198
	186	4.12947	3.95443	3.97034	3.07423	3.22242	3.19855
	196	3.77142	4.14538	3.97829	3.01107	3.2622	3.12188
	206	3.81121	3.87486	3.93851	3.00193	3.13327	3.1645
	216	4.0499	3.81916	3.87486	2.94165	3.19059	3.04413
	226	3.6282	3.77142	3.88281	2.89407	3.06862	3.13483
	236	3.76347	3.60433	3.81916	2.88133	3.27812	3.07128
	246	4.07377	3.6282	3.82712	2.90641	3.05691	3.0395
	256	3.61229	3.96238	3.76347	2.86932	3.07669	3.01809
	266	3.69186	3.65207	4.03399	2.81961	3.01443	3.00378
	276	3.94647	3.62025	3.69981	2.89337	2.98462	2.89763
K		WT			GSDMD-/-
	DMSO	36.4	36.1	36.4	29.6	29.9	29.1
	BAPTA	19.7	24.9	25	22.1	23.7	22.8
L		WT			GSDMD-/-
	DMSO	1798	1684	1721	1378	1374	1296
	BAPTA	806	1027	1004	846	913	854
M		WT			GSDMD-/-
	DMSO	29.1	30	30.4	24.4	23.8	23.3
	0.5μM	7.49	7.39	7.67	5.39	4.9	5.6
	1μM	4.43	4.27	3.91	3.21	3.58	3.11

## Sheet: Figure 6
D		WT			GSDMD-/-
	DMSO	35.2	38	38	28.4	28.4	27.4
	Z-IETD-FMK	21.8	23.4	21.8	21.5	21.3	22.6
E		WT			GSDMD-/-
	DMSO	1635	1731	1825	1213	1276	1101
	Z-IETD-FMK	802	915	838	852	840	923
F		WT			GSDMD-/-
	DMSO	45.3	44.9	44.2	36	38.4	36
	VX-765	42.4	41.1	42.6	36	35.1	34.8
	zDEVD-FMK	36.8	36.8	37.4	31.6	32.3	33.2
	zVAD-FMK	32.7	34.5	35.6	32.3	33.1	30.3
G		WT			GSDMD-/-
	DMSO	2257	2136	2133	1394	1592	1530
	VX-765	1884	1809	1864	1474	1473	1451
	zDEVD-FMK	1758	1683	1780	1349	1380	1425
	zVAD-FMK	1393	1413	1438	1554	1530	1508
H		WT			GSDMD-/-
	DMSO	328.537	316.957	310.642	207.012	226.459	174.344
	VX-765	314.082	359.826	358.032	231.455	256.589	250.645
	zDEVD-FMK	253.072	254.964	245.542	166.749	185.004	178.541
	zVAD-FMK	396.925	315.231	367.936	393.84	347.62	302.091
I	Time (s)	WT+Z-IETD-FMK		KO+Z-IETD-FMK						J	Time (s)	WT+zVAD-FMK			GSDMD-/-+zVAD-FMK
	0	1.06273	1.07032	1.0244	1.19157	1.06442					0	1.47067	1.19605	1.11043	1.5456	1.43273	1.4002
	10	1.06273	1.07032	1.0244	1.19157	1.06442					10	1.24492	1.53272	1.08056	1.29752	1.11278	1.4224
	20	1.09196	1.09749	1.03235	1.19003	1.05529					20	1.13011	1.10684	1.01754	1.42328	1.07522	1.50747
	30	1.0374	1.15332	1	1.19815	1.01605					30	1.16477	1.16841	1	1.26176	1.18353	1.49959
	40	1.16729	1.11343	1.10889	1.27618	1.06626					40	1.35298	1.27682	1.11896	1.09538	1.04446	1.2728
	50	1.19693	1.10615	1.01327	1.22728	1.04094					50	1.12502	1.09963	1.01487	1.1714	1.10976	1.30401
	60	1.15912	1.16971	0.99674	1.30803	1.01328					60	3.59583	3.38008	3.88533	4.15343	3.94105	3.88263
	70	3.96787	3.80975	3.71187	4.72078	3.60647					70	3.89904	3.74062	4.22621	3.9361	3.65802	4.62078
	80	4.2088	4.01304	3.86246	4.50244	3.99045					80	3.85088	4.2832	4.02631	3.65316	3.83824	5.25237
	90	4.30668	3.86246	3.63658	4.11845	4.08833					90	3.67351	3.79596	4.39284	4.06533	4.31615	5.26405
	100	4.19374	4.04316	3.6667	4.41209	3.99045					100	4.11762	4.33447	4.49814	3.13732	3.97827	4.77902
	110	4.28409	3.91516	3.59894	4.40456	3.50859					110	3.99444	4.22846	4.37094	3.63637	4.4275	5.13332
	120	3.74199	4.05821	3.64411	4.69067	4.00551					120	4.14739	4.45827	4.35429	4.712	4.42969	5.82489
	130	3.8474	3.72693	3.67423	4.45726	4.11845					130	4.14443	4.30676	4.24597	4.03483	4.44325	4.78684
	140	3.91516	3.74199	3.83987	4.10339	3.92269					140	4.68848	3.99281	4.32359	4.67898	4.67722	4.91554
	150	4.2615	3.89257	3.67423	4.38197	3.60647					150	4.99338	3.99648	4.5309	4.26414	4.3588	4.68445
	160	3.95281	3.87752	3.77211	4.37444	3.91516					160	4.38422	4.0083	4.34476	3.94825	4.24062	6.45583
	170	3.73446	3.68929	3.76458	4.15609	3.64411					170	4.08418	4.84721	4.40595	4.05937	5.15509	5.76307
	180	3.75705	3.59141	3.4333	4.19374	3.68929					180	4.02453	4.16849	4.15899	4.37495	4.67943	5.6168
	190	3.90763	3.67423	3.75705	4.20127	3.96787					190	3.96023	4.52029	4.34772	4.27986	4.96776	4.86869
	200	4.09586	3.70434	3.41824	3.89257	3.87752					200	4.24751	3.9133	4.19714	4.23362	4.86697	5.00992
	210	3.96034	3.4333	3.52365	3.68929	3.89257					210	4.43936	4.35343	4.26259	4.37536	4.98828	5.69517
	220	4.29162	3.72693	3.58388	4.30668	3.94528					220	4.10655	3.75015	4.32591	4.27421	4.46146	5.09726
	230	3.80975	3.60647	3.54623	4.27656	3.90763					230	4.21619	4.53988	4.17045	4.24395	4.20681	5.0443
	240	3.67423	3.8474	3.24507	4.29162	3.62905					240	4.11191	4.35756	4.26338	4.18251	4.56759	5.59609
	250	4.06574	3.46341	3.29024	4.07327	3.99045					250	5.45649	4.32887	4.23873	4.1755	4.19155	5.13913
	260	4.10339	3.86999	3.31283	4.34432	3.83987					260	4.36302	4.9886	4.35795	4.13125	4.21873	5.08802
	270	4.0808	3.64411	3.34295	4.02057	3.7194
	280	3.62905	3.51612	3.20742	3.78717	3.83234
	290	3.93022	3.36553	3.28271		3.76458
	300	3.80975	3.52365	3.358		4.05069

## Sheet: Figure 7
B		DMSO			DSF-5uM
	24H	18.8	19.5	18.8	11.2	10.4	7.81
	48H	29.1	30.5	30.3	22.5	23.2	22.3
C		DMSO			DSF-5uM
	24H	2384	2496	2333	729	707	565
	48H	2284	2185	2431	1793	1872	1819
D	GFP-	GFP+		E	GFP-	GFP+
	12.8	10.6			527	281
	18.5	15.1			779	321
	21.7	18.6			932	597
H	CRC	PAAD
	75	40
	75	50
	70	37.5
	85.7143	50
	90	57.1429
I	Days elapsed	low activation	high activation		J	Days elapsed	Low activation	High activation
	12	1				3	1
	18	1				3	1
	19	1				4	1
	34	1				6	1
	43	0				4	1
	46	1				8	1
	52	0				3	1
	66	0				1	1
	71	0				17	1
	68	0				10	1
	5	1				12	1
	72	0				7	1
	38	1				75	0
	19	1				10	1
	38	0				8	1
	41	0				7	1
	72	0				13	1
	48	0				4	1
	26	1				80	0
	41	0				7	1
	42	0				11	1
	38	0				24	1
	38	0				33	1
	40	0				4	1
	50	0				2	1
	51	0				19	1
	12	1				1	1
	31	1				17	1
	44	0				10	1
	8	1				0.6	1
	39	0				48	0
	19	1				8	1
	40	0				43	0
	43	0				8	1
	17	1				58	0
	47	0				9		1
	68	0				3		1
	23	1				0		1
	16	1				10		1
	19	1				81		0
	31	1				2		1
	42	1				48		0
	54	0				5		1
	68	0				8		1
	50	0				37		1
	43	0				52		0
	47	0				6		1
	64	0				33		1
	53	0				36		0
	41	0				45		0
	57	0				2		1
	42	0				7		1
	61	0				3		1
	49	0				42		0
	63	0				10		1
	36	1				42		1
	49	0				56		0
	94	0				8		1
	52	0				44		0
	63	0				4		1
	20	1				36		0
	48	0				8		1
	57	0				11		1
	44	0				36		0
	47	1				7		1
	49	1				7		1
	80	0				43		0
	46		0			10		1
	56		0			55		1
	74		0			47		0
	22		1
	55		0
	8		1
	51		0
	68		0
	59		0
	56		0
	57		0
	37		0
	75		0
	98		0
	52		0
	69		0
	75		0
	22		1
	51		0
	52		0
	70		0
	70		0
	73		0
	42		0
	57		0
	42		0
	68		0
	61		0
	54		0
	51		0
	58		0
	68		0
	88		0
	58		0
	78		0
	63		0
	79		0
	63		0
	51		1
	50		1
	69		0
	58		0
	72		0
	51		0
	83		0
	63		0
	76		0
	57		0
	72		0
	59		0
	93		0
	73		0
	56		0
	91		0
	54		0
	73		0
	83		0
	57		0
	76		0
	75		0
	76		0
	60		0
	91		0
	94		0
	59		0
	89		0
	57		0
K	left
	Days elapsed	GSDMDfl/fl												GSDMDflfl+anti-PD1										GSDMDfl/fl-CD4cre+anti-PD1
	0	0	0	0	0	0	0	0	0	0	0	0	0	0	0	0	0	0	0	0	0	0	0	0	0	0	0	0	0	0	0	0	0
	7	43.4367	42.1051	51.0986	46.5519	35.3102	28.0525	25.7694	38.2929	35.6106	48.001	28.6475	36.908	51.621	46.9111	40.2774	45.0132	38.2382	37.0533	43.1751	49.773	47.7212	54.9486	81.9019	62.9035	94.5797	62.799	53.704	62.4157	72.5049	60.1735	118.68	74.4099
	9	62.4338	58.7091	70.1661	65.6479	52.2603	52.9124	44.2591	57.973	62.0615	66.7815	52.5312	53.6525	93.1502	72.5049	56.6039	64.8471	59.3131	55.2132	56.6244	67.7888	79.2788	56.9917	129.051	97.8376	140.978	108.056	104.669	107.882	134.714	99.6474	192.819	138.738
	11	126.072	103.834	127.664	151.77	111.095	107.991	94.9497	110.388	119.659	136.835	56.8818	63.6148	121.735	115.091	111.491	130.113	69.5086	78.6296	93.2459	118.825	125.183	112.842	225.348	199.431	194.683	134.493	115.84	166.463	159.796	153.405	273.742	172.417
	13	163.42	151.064	177.35	163.54	165.794	155.077	120.15	163.289	153.166	182.655	73.2672	79.085	123.575	120.165	139.662	144.831	78.3927	71.0883	141.376	146.599	209.784	132.911	330.671	279.983	283.784	194.453	225.321	207.95	239.203	239.132	378.784	246.539
	15	203.799	222.684	191.958	178.749	242.23	243.34	216.497	277.916	248.101	257.181	107.348	109.947	118.599	104.774	166.914	208.064	103.13	72.7844	146.817	155.37	203.5	126.881	427.449	302.012	314.034	257.735	220.738	242.84	392.918	327.783	345.209	269.388
	17	266.134	288.74	238.027	228.558	339.629	299.659	232.373	323.288	295.937	333.329	169.945	175.183	92.6961	79.1927	153.515	186.236	97.6394	103.161	118.821	127.023	235.153	148.186	616.221	404.138	366.94	275.027	289.663	265.967	290.12	297.928	399.631	304.042
	right	Gsdmdfl/fl	Gsdmdflfl+anti-PD1	Gsdmdfl/fl-CD4cre+anti-PD1
		0.1751	0.2728	0.304
		0.274	0.1874	0.3518
		0.293	0.1274	0.3254
		0.3371	0.1403	0.365
		0.2767	0.1991	0.2788
		0.2614	0.2731	0.2696
		0.2818	0.1815	0.4685
		0.3261	0.1676	0.4211
		0.3678	0.19	0.371
		0.3417	0.2639	0.3782
		0.3231
		0.319
L	Response	Non-response
	10.1449	4.1868
	33.8573	18.9781
	32.5103	14.0167
	12.3596	11.7978
	23.1771	22.3529
	37.8109	9.01288
	35.9447	8.92857
	10.6888	39.2157
	32.9897	22.1797
	11.7978	8.19672
	38.3838	10.3811
	32.3077	17.9445
	30.8081	9.90099
	16.1137	11.3402
	10.3211	3.65854
	26.5487	6.49351
		8.62944
		24.8619
		4.67836
		1.95695
		19.1011
		11.3402
		5.36044

## Sheet: Supplementary Figure 1
C	CRC	PAAD
	90.3226	80.7692
	84	90.9091
	88.4615	81.25
	72.2222	71.4286
	73.3333	72.7273
F		WT		GSDMD-/-			G		WT				GSDMD-/-					H		WT		GSDMD-/-
	CD8	6.05	5.26	5.36	6.01			CD8	1.95	2.8	5.84	4.36	3.26	5.12	3.28	5.36			CD8	33.2	22	20	26.5
	CD4	12.1	11.9	13.5	15			CD4	3.11	4.63	7.86	6.47	3.75	5.96	5.32	7.38			CD4	38.7	33.6	33.8	38.3
	NK	3.49	4.24	2.08	1.66			NK	4.9	4.18	3.51	3.86	2.85	3.34	2.96	2.36			NK	1.05	0.69	0.72	0.47
	B	60	59.9	62.7	58.2			B	44.4	52.1	45.7	52.4	54.8	53	45.5	51.9			B	19.7	31.6	33	26.3
	DC	3.99	3.72	4.23	5.17														DC	0.52	0.77	0.93	0.4
	Macrophage	2.5	3.85	2.66	1.96														Monocyte	0.3	0.53	0.64	0.3
	Monocyte	1.53	1.59	1.51	1.09														Neutrophil	0.12	0.033	0.11	0.076
	Neutrophil	1.86	1.48	2	2.61
I	left															right	WT	GSDMD-/-
	Time (d)	WT								GSDMD-/-							0.1142	0.4493
	0	0	0	0	0	0	0	0	0	0	0	0	0	0			0.084	0.2533
	10	28.91	26.6475	47.6481	75.3185	61.802	62.8995	33.5664	79.518	103.416	96.06	97.1406	135.47	115.177			0.1977	0.503
	12	93.5109	42.5119	117.439	143.863	138.128	94.1417	96.3878	129.532	245.897	308.453	225.284	332.349	217.94			0.1249	0.2563
	14	152.449	86.0891	181.917	191.803	224.416	120.999	135.928	240.686	418.576	610.527	355.011	345.212	337.682			0.214	0.3516
																	0.3387
																	0.0847
																	0.2019
J	Time (d)	WT-DMSO					WT-DSF				GSDMD-/--DMSO				GSDMD-/--DSF
	0	0	0	0	0	0	0	0	0	0	0	0	0	0	0	0	0	0	0
	5	20.5701	13.1827	20.0271	14.6774	24.1494	26.1698	21.563	28.7017	39.4425	23.2563	29.8119	16.3536	16.8661	26.8906	38.0658	18.7874	26.7564	22.1839
	7	50.3557	32.0935	29.2121	22.4865	34.0418	36.1641	43.6711	61.4582	62.6856	60.8532	64.4831	38.3906	31.2858	57.7142	60.8542	28.5541	30.3144	51.969
	9	74.8534	43.3437	38.0435	31.3669	72.0811	77.9502	69.6497	89.7974	102.904	65.8695	98.2704	55.984	53.7506	82.641	73.157	47.2756	56.842	59.5941
	11	78.7664	33.6414	49.7622	51.36	71.5563	67.2273	81.9174	101.219	100.135	98.3679	121.264	85.5442	79.5061	126.089	89.3797	58.2516	83.1464	90.6064
	13	91.7166	41.9256	78.6864	52.734	65.84	108.356	83.2241	121.773	160.717	109.53	136.128	84.3354	84.6579	214.769	91.4632	72.4308	124.061	117.66
	15	125.672	37.7081	51.138	73.2901	69	126.411	111.967	156.607	189.763	127.097	179.988	98.7836	86.8717	296.684	103.643	124.92	153.26	182.899
	17	128.493	42.3752	62.2391	80.9927	66.1326	140.264	139.239	189.473	192.748	142.636	201.573	132.267	93.7267	430.149	112.429	150.764	163.97	238.311
L	left																right	DMSO	DMF
	Time (d)	DMSO							DMF									0.067	0.0934
	0	0	0	0	0	0	0	0	0	0	0	0	0	0	0			0.0941	0.1335
	13	42.6131	78.913	46.6778	54.7286	49.4682	46.7552	42.8318	62.3867	81.3611	86.1177	108.161	108.426	65.5413	96.8864			0.0628	0.1435
	16	57.0844	55.9549	51.6952	65.0474	55.3155	47.2708	49.9566	68.0504	105.726	69.5922	158.696	143.439	60.9462	109.3			0.0558	0.3468
	18	62.983	82.4816	59.9303	50.1843	69.2588	55.3365	66.1995	88.5809	119.813	97.8319	244.589	163.99	98.3611	104.49			0.0449	0.2529
	20	71.2393	91.8956	62.6899	84.7479	78.8702	60.0984	59.2407	88.9323	114.609	104.678	327.1	228.878	110.454	122.598			0.1695	0.1385
																		0.0822	0.2751

## Sheet: Supplementary Figure 2
B	left	WT						GSDMD-/-						right	WT						GSDMD-/-
	DC	6.99	6.37	5.63	7.32	7.38	7.55	7.94	7.38	6.52	10.8	10.8		TAM	37.6226	21.0423	23.0194	27.0218	44.0442	18.9408	28.4306	23.7595	24.0948	9.00526	10.7533
	TAM	4.12	4.62	3.29	3.58	5.63	3.84	4.71	5.28	5.29	2.64	3.58		DC	63.8306	29.0129	39.3918	55.2514	57.7347	37.2405	47.9277	33.2093	29.6972	36.8397	32.4402
	M-MDSC	27.3	20.8	19.1	17.2	24.8	14.7	19.7	20.8	17.7	22.9	19		M-MDSC	249.296	94.7359	133.638	129.826	194.014	72.5079	118.914	93.5979	80.6198	78.1138	57.0707
	P-MDSC	6.71	4.31	4.37	4.89	5.49	5.87	5.76	4.88	3.54	5.1	4.38		P-MDSC	61.2738	19.6304	30.5759	36.9097	42.949	28.9538	34.7687	21.9595	16.124	17.3965	13.1563
I		WT										GSDMD-/-
	PD1+	42.2	37.9	39.8	37.5	44.9	47.1	42.9	44.5	45.2	45.4	42.1	40	58.7	58.6	44	48	54	53	43.8	38.2
	CD39+	29	31.1	27.4	32.3	33	35.7	32.5	33	32.2	33.7	27.1	28.3	38.1	38.9	39.6	39.2	40	41.6	35.1	29
	TIM3+	7.92	7.43	7.26	6.84	11	11	10	9.16	10.3	9.32	5.37	4.93	12.3	11.7	13.4	14.3	19.1	16	7.64	6.27
J	WT	GSDMD-/-		C		WT									GSDMD-/-
	8.17	4.99			Ki67+CD8	107.201	130.67	59.0887	45.1682	95.7212	57.1542	71.589	188.596	87.1533	44.3409	38.5468	52.4906	26.403	36.7212	39.4653	32.4409	20.1986	21.9196
	8.54	4.98			Ki67+CD4	21.1493	25.4166	29.7763	25.2376	36.4908	22.5009	28.1362	60.0017	20.5794	12.4892	11.9177	12.4616	7.99711	10.8556	13.0343	9.15278	8.3845	10.5163
	7.82	13.5			Ki67+NK	15.0771	15.6253	15.8908	16.6529	19.4328	17.3521	25.056	38.0163	15.2127	5.27834	4.74133	6.5996	3.38893	5.03945	6.93333	4.40202	3.26939	4.54181
	7.2	13.2
	12.9	15.3
	12.5	16.9
	10.9	15.4
	9.71	14.9
	11.7	7.48
	10.9	5.65
D		WT									GSDMD-/-
	Annexin V+PI+	5.46	5.32	7.44	6.98	6.3	7.08	6.96	8.59	10.03	6.71	6.9	8.39	8.93	9.92	10.28	5.81	8.23	6.62
	Annexin V+PI-	6.75	8.18	8.15	10.9	8.92	8.59	7.2	9.9	2.86	7.1	7.02	8.27	7.52	11.4	9.72	7.9	10.7	9.8
	Annexin V-PI-	87.8	86.5	84.4	82.1	84.8	84.3	85.8	81.5	87.1	86.2	86.1	83.3	83.5	78.7	80	86.3	81.1	83.6
E		WT									GSDMD-/-
	Annexin V+PI+	6.47	6.07	8.31	9.9	7.85	7.53	8.12	9.75	9.71	6.67	6.67	8.64	10.8	8.25	10.73	11.05	10.73	11.39
	Annexin V+PI-	12	14.3	12	12.8	15.3	13	14.1	13	5.73	12.4	13.3	12.1	12.5	11.2	12.6	11.9	16.6	12
	Annexin V-PI-	81.5	79.6	79.7	77.3	76.9	79.4	77.7	77.2	84.6	80.9	80	79.3	76.7	80.5	76.7	77	72.7	76.6
F		WT									GSDMD-/-
	Annexin V+PI+	19.44	27.29	27.55	24.03	31.08	24.35	26.7	28.64	33.39	28.74	26.31	23.52	26.86	29.74	24.38	27.13	28.52	29.34
	Annexin V+PI-	16.7	14.2	13.1	14.8	15.9	12.1	13.5	13.8	7.1	12.6	15	14.2	13.5	14.3	17.6	13	13.3	13.6
	Annexin V-PI-	63.8	58.5	59.3	61.2	53	63.6	59.8	57.5	59.5	58.6	58.6	62.3	59.7	56	58	59.9	58.1	57.1
G		WT									GSDMD-/-
	CXCR3+CD8	11.8	15.2	4.7	4.14	7.69	7.89	5.68	8.05	3.42	9.79	9.24	6.72	4.03	6.17	6.72	11.3	7.35	8.11
	CXCR3+CD4	25	24.7	18	13.2	16.6	22.4	18.2	21.4	13	15.4	21.4	18.5	27.1	16.3	19.3	13.3	12.9	18
	CXCR3+NK	11.6	16.1	3.02	3.02	5.83	6.59	4.62	3.74	2.6	3.51	4.79	5.43	4.29	3.42	5.42	4.98	4.05	3.88
H		WT									GSDMD-/-
	Cxcl9	1	1.17675	4.24633	2.54064	5.46329	3.07643	3.81879	4.78805	3.37086	4.05041	1.82394	2.07275	2.96243	4.84779	2.81506	2.34258	5.3853	2.67746
	Cxcl10	1.80207	1.83732	3.25411	2.86173	3.03982	2.52272	1.4309	2.1314	1	1.0731	1.23866	2.03441	1.60427	2.10716	1.71422	2.2345	1.18345	1.24537
K	left	DMSO						DSF								right	DMSO						DSF
	DC	12.6	9.76	11.3	10	9.51	12.2	8.69	9.96	12.2	10.3	11.4	9.37	8.39		DC	4.77793	4.41802	6.80811	4.42356	5.67869	6.25786	3.55109	3.27025	3.61955	5.93776	7.42686	3.49817	2.33326
	TAM	3.99	5.75	6.4	8.39	1.72	4.13	19.4	13.1	6.77	6.66	7.58	7.62	7.3		TAM	1.51301	2.60283	3.85592	3.71137	1.02706	2.11844	7.92764	4.30123	2.00855	3.83937	4.93821	2.84483	2.03014
	M-MDSC	22.9	17.3	20.8	17	22.1	14.1	17.2	17.3	23.2	24.2	28.4	26.4	23		M-MDSC	8.68369	7.83113	12.5318	7.52006	13.1965	7.23245	7.02863	5.68025	6.88308	13.9509	18.502	9.8561	6.39632
	P-MDSC	5.1	6.53	0.92	3.84	11	7.43	1.17	3.69	1.27	1.24	2.44	2.36	7.13		P-MDSC	1.93392	2.95591	0.554289	1.69865	6.56842	3.81114	0.47811	1.21157	0.376789	0.714837	1.58961	0.881075	1.98286
L		DMSO							DMF
	IFNγ+CD8+	81.8	71.1	76.7	78.3	80.3	71.3	74.3	60.6	53.1	71.9	43.5	57.8	62.1	63.8
	GZMB+CD8+	56.9	50.2	41.4	53	52.2	47	45.2	37.8	55.1	37.6	36.7	20.5	30.9	38
	IFNγ+CD4+	39	39.4	47.8	41.2	44.3	43.6	43	32.3	21.8	40.3	14.1	19.8	31.5	40.2
	IFNγ+NK1.1+	31	31.1	24.5	28.9	37.3	28.8	26.6	16.2	25.5	18.1	18.3	18.3	19.3	14.3
M	left	WT									GSDMD-/-								right	WT									GSDMD-/-
	CD8	20.3	17.5	10.6	14.4	8.81	13.9	19.3	15.5	9.14	10	6.9	9.01	9.73	6.94	13	13.9		CD8	56.1519	45.6316	19.5048	24.96	10.7338	23.842	31.2721	14.2513	30.7398	17.3194	2.25855	10.8709	20.8955	8.40419	18.661	22.7055
	CD4	11.2	5.67	7.43	7.54	5.92	8.93	2.92	4.93	6.62	4.47	3.64	3.88	6.5	3.94	2.67	3.85		CD4	30.9803	14.7846	13.6718	13.0693	7.21272	15.3172	4.73133	4.53282	22.2645	7.74177	1.19147	4.68136	13.959	4.77126	3.83269	6.28894
	NK	4.54	3.14	2.16	2.31	2.38	3.87	2.21	2.72	1.99	2.84	2.27	1.57	3.34	2.09	2.22	2.3		NK	12.5581	8.18761	3.97457	4.004	2.89971	6.63803	3.5809	2.50087	6.6928	4.91871	0.743032	1.89426	7.17277	2.53095	3.18673	3.75703
	DC	7.44	6.86	6.98	7.46	7.49	5.61	9.78	6.66	8.21	8.15	4.98	3.15	4.49	6.22	5.67	4.89		DC	13.0894	13.3981	8.78162	8.74938	6.59067	6.49625	13.1906	4.10052	19.9305	9.69593	1.55317	2.3337	4.87157	6.24876	6.05821	5.95663
	TAM	3.24	2.92	4.49	2.79	8.4	5.2	6.12	2.04	5.53	5.25	7.66	13.6	3.5	7.36	5.14	4.9		TAM	5.7002	5.703	5.64892	3.27222	7.39141	6.02148	8.25423	1.25602	13.4245	6.24585	2.38901	10.0756	3.79744	7.39403	5.49192	5.96881
	M-MDSC	14.7	14.1	12.7	13.6	16.5	12.2	18.4	12.1	22.4	10.3	17.1	12.8	10.1	12.7	18.2	15.4		M-MDSC	25.862	27.5385	15.978	15.9506	14.5188	14.1273	24.8166	7.4499	54.3779	12.2538	5.33317	9.48296	10.9583	12.7587	19.4461	18.7591
	P-MDSC	5.63	15.1	14.6	10.5	16.1	10.6	2.31	19.3	13.5	21.1	28.7	14.8	20.8	27	17.3	12.7		P-MDSC	9.90498	29.4916	18.3684	12.3148	14.1669	12.2745	3.11557	11.8829	32.7724	25.1024	8.95099	10.9647	22.5676	27.1248	18.4845	15.4702
N		WT									GSDMD-/-
	IFNγ+CD8+	84.3	67.9	60.1	51.2	43.3	45	69.7	48.1	59.4	24.5	82.6	17.7	16.2	41.3	27.2	13.8
	GZMB+CD8+	72.4	76.7	70.9	70.4	64.9	57.6	70.6	65.4	78.5	62.4	63.2	57.4	51.6	58.4	66.9	58.7
	IFNγ+CD4+	68.5	57.4	47	42.6	36.4	43	39.1	40.7	46.5	7.71	20	6.59	5.4	6.14	8.31	5.75
	IFNγ+NK1.1+	71.9	55.4	50.1	34.8	30.9	32.2	44.5	31.1	43	20.9	43.1	8.54	15.8	17.8	19.6	10
O	left	WT						GSDMD-/-					right	WT						GSDMD-/-
	CD8	34.6	39.4	26.1	24.4	25.4	22.2	23.6	23	22.8	28.1		CD8	57.2604	67.4655	21.1259	70.7097	65.6029	43.7293	25.3625	13.604	29.0658	24.9579
	CD4	17.4	11.1	12.3	11.2	10.6	11.1	9.7	13.8	12.1	10.7		CD4	28.7957	19.0068	9.95588	32.4569	27.3776	21.8646	10.4244	8.16241	15.4253	9.50355
	NK	11.6	14.4	12.4	13.4	7.69	8.25	7.69	6.17	4.3	6.66		NK	19.1971	24.6574	10.0368	38.8324	19.8617	16.2507	8.2643	3.64943	5.4817	5.9153
	DC	5.09	8.05	4.09	8.49	7.85	7.88	7.87	4.04	6.86	8.84		DC	8.48653	15.6077	3.46698	24.7058	19.6273	15.5976	9.58302	2.9076	7.59632	7.6734
	TAM	12.3	7.15	13.7	11.2	14.7	17.5	22.3	31.5	12.6	18.6		TAM	20.5077	13.8627	11.6131	32.5919	36.7543	34.6394	27.1539	22.6706	13.9524	16.1454
	M-MDSC	8.29	10.2	9.56	17.2	14.4	14.3	17.3	6.95	10.1	16.4		M-MDSC	13.8219	19.7762	8.10376	50.0518	36.0042	28.3054	21.0656	5.00193	11.1841	14.2357
	P-MDSC	1.83	1.38	0.1	0.27	0.71	0.26	0.59	0.3	11	1.51		P-MDSC	3.05115	2.6756	0.084767	0.785697	1.77521	0.514643	0.718422	0.215911	12.1807	1.31073
P		WT						GSDMD-/-
	IFNγ+CD8+	59.7	55.8	28.1	37.3	42.3	27.5	14.9	12.5	11.2	9.92
	GZMB+CD8+	52.8	72	59.3	62.4	59.6	47.7	32.2	34.3	40.7	19.9
	IFNγ+CD4+	56.4	54.3	22.8	33	44.3	29.9	19.9	21.8	30.1	18.9
	IFNγ+NK1.1+	39.3	46	23.8	28.6	46.8	29.1	17.9	34.3	27.3	11.5
Q		GSDMDf/f								GSDMDf/f-Vav-cre
	IFNγ+CD8+	70.9	58.2	71.3	43.1	52.2	49.7	54.2	60.5	38.5	45.8	50.1	28.1	54	44.1
	IFNγ+CD4+	45.4	32.9	42.8	22.2	19.1	22	34.9	41.6	16.4	18.3	23.9	10.9	17.4	11.9
	IFNγ+NK1.1+	50.6	44	68.1	55.7	51.8	52.5	41.5	45.5	30.6	25.9	40.2	24.3	41.8	38.7
S		WT+anti-CD8a							GSDMD-/-+anti-CD8a
	CD4	58.1966	43.8017	15.1597	73.2567	34.7547	36.6839	52.8595	19.0418	19.912	19.222	24.0004	29.7695	44.0153	17.396	31.2067
	NK	4.01572	3.74488	1.63223	11.6146	2.50485	14.635	19.5114	6.23079	5.80876	7.16457	10.6639	12.4694	13.7682	7.17169	10.348
T	Time (d)	WT+anti-PK136										GSDMD-/-+anti-PK136
	0	0	0	0	0	0	0	0	0	0	0	0	0	0	0	0	0	0	0	0	0
	6	44.0493	44.1874	55.1183	50.3961	46.6498	63.6564	53.8002	57.3487	47.0782	52.1121	63.506	59.0842	59.2195	55.3896	58.526	61.8641	58.157	56.7706	61.9651	57.7424
	8	64.2823	87.9321	67.3372	78.1463	75.7058	87.9942	67.5059	72.7032	53.7936	64.715	70.3668	90.8213	105.298	97.4596	85	71.9821	54.0227	74.9372	71.4684	70.4322
	10	72.88	88.835	104.741	104.141	106.721	104.705	109.56	74.5237	84.9139	91	91.506	119.066	137.16	114.893	96.2994	106.364	69.5066	118.088	112.45	80.56
	12	96.0319	87.2728	100.149	103.795	121.868	107.289	77.6956	133.135	87.079	127.252	110.337	139.267	141.1	119.702	126.988	110.691	99.5049	136.845	123.861	105.544
	14	119.078	96.2887	71.8045	113.962	104.902	105.711	106.974	137.779	93.5182	123.465	139.911	156.987	129.484	111.092	137.514	139.932	88.1198	156.362	160.459	99.0474
	16	128.783	151.798	106.024	121.807	178.818	135.964	125.273	164.327	132.838	127.322	239.22	175.489	168.889	140.019	159.082	171.023	85.8365	208.704	231.415	188.277
	18	127.637	138.5	109.841	123.728	186.455	154.814	157.518	141.685	136.898	148.804	306.62	261.465	128.174	135.829	286.237	265.228	131.26	230.093	292.069	231.217
U		WT+anti-PK136					GSDMD-/-+anti-PK136
	CD8	40	55.4	38.3	44.4	40.5	27.3	32.3	23	31.3	22.6
	CD4	11.9	17.2	11.8	11	10.6	8.21	12.1	9.33	9.21	8.76
V		WT+anti-PK136					GSDMD-/-+anti-PK136
	IFNγ+CD8+	69.1	77.2	48.7	69.3	74.1	13.8	41.4	3.07	38.5	13.3
	GZMB+CD8+	56.8	56.9	39.2	68.6	61.9	25.8	44.8	14.7	50	23.5
	IFNγ+CD4+	48.8	61.1	33.5	49.8	47.5	10.5	26.4	3.38	21.7	11.1
X		WT+Lipo								GSDMD+Lipo
	IFNg+CD8+	34	32.3	57.3	33.8	64.8	37	37.3	32	19.3	21.7	26	35.6	10.9	14.2	28.9	21.5	30.3
	IFNg+CD4+	28.1	32.1	43.2	30.4	53.2	28.9	38.3	33.3	18.5	18.1	20.4	26.1	15.5	12.9	29.3	23.9	38.4
	IFNg+NK1.1+	60.8	39.6	29.5	26.1	29.6	53.5	73.4	39.2	23.7	20.1	21.2	33.9	33.3	15	9.8	13.6	14.9
Y		WT					GSDMD-/-									DSF
	IL-18	6210.19	4411.22	5880.04	6791.44	4589.59	4232.18	2679.47	2420.95	3513.35	3510.29	3988.08	2847.97	2265.59	2560.78	5206.75	4788.38	4535.15	4154.23	3734.15
	IL-1b	3314.68	1814.79	2288.86	2597.85	1350.42	2284.1	745.278	587.341	1275.35	2109.02	863.165	798.472	824.297	463.605	1050.97	1241.24	1126.46	1452.81	603.451
Z	left
	Time	WT+anti-IL18						GSDMD-/-+anti-IL18						DSF+anti-IL18
	0	0	0	0	0	0	0	0	0	0	0	0	0	0	0	0	0
	6	79.8772	95.7411	65.6944	80.207	90.2164	85.7391	84.783	71.6289	101.682	83.025	82.6393	79.7112	82.7851	105.698	104.747	86.3169
	8	98.9944	112.103	98.4842	88.1198	104.653	101.886	108.248	108.813	124.784	88.3863	101.166	110.232	142.181	113.878	132.552	115.261
	10	87.7876	128.245	108.598	100.915	135.924	118.122	155.605	140.054	152.507	111.374	147.597	144.438	141.262	169.127	148.505	146.054
	12	105.259	160.288	130.352	88.1436	153.017	156.658	182.144	187.704	182.568	152.81	177.559	155.591	137.976	201.562	187.968	193.635
	14	88.5083	181.782	141.156	113.343	198.079	173.119	242.335	226.011	207.624	158.21	192.294	202.272	142.791	213.665	199.281	219.089
	16	102.692	179.311	164.659	116.387	185.166	204.337	358.423	249.523	257.242	184.908	263.94	276.813	154.612	304.623	275.948	278.973
	18	105.199	252.21	231.098	90.9783	214.287	236.145	375.944	320.75	339.511	193.668	350.051	365.836	168.465	395.247	303.012	367.811
	right	WT+anti-IL18/IL-1b	GSDMD-/-+anti-IL18/IL-1b	Disulfiram-anti-IL18/IL-1b
		0.1814	0.4176	0.4456
		0.2643	0.3755	0.4809
		0.1895	0.3041	0.3081
		0.3	0.2299	0.1617
		0.1883	0.2954	0.2245
				0.411
				0.3985
				0.5819
AA		WT+anti-IL18/IL-1b								GSDMD-/-+anti-IL18/IL-1b										DSF+anti-IL18/IL-1b
	CD8	22.9	24	30.3	15.6	15.5	9.37	22.7	8.93	20.6	29.3	10.6	13.5	9.37	5.84	7.26	7.54	11.2	12.2	15.7	15.7	8.57	7.64	6.25	7.65	19	10.7	5.09	6.4	5.96
	CD4	6.69	6.94	10.2	6.68	10	7.8	6.15	6.12	5.62	5.48	7.52	8.17	6.43	7.68	8.57	5.95	6.6	4.95	5.4	6.72	9.4	7.8	5.64	5.95	7.18	10.6	9.38	9.27	4.65
	NK	16	9.49	14.6	8.21	5.54	4.4	5.68	4.32	4.42	5.28	4.31	5.28	4.02	1.8	1.72	2.03	3.23	2.21	5.72	5.22	3.73	2.7	1.27	1.35	5.24	3.44	3.1	3.95	1.78
AB		WT+anti-IL18/IL-1b								GSDMD-/-+anti-IL18/IL-1b										DSF+anti-IL18/IL-1b
	IFNγ+CD8+	78.3	30.5	59	14.1	60.5	22.9	78.4	55.8	16.2	22.6	8.64	16.9	9.6	10.9	16.6	13.9	55.1	36	4.22	7.02	4.83	10.7	2.73	9.18	51.9	47.8	12.5	30.2	3.29
	IFNγ+CD4+	53.7	21.6	50.9	9.87	43.9	5.79	38.3	13.7	8.02	12.1	6.54	7.39	3.69	2.16	2.59	4.09	17.8	12	3.33	4.03	7.64	1.95	1.72	3.01	30.3	15.6	2.17	5.01	6.06
	IFNγ+NK1.1+	60.3	16.8	47.6	4.79	43.7	10.3	48.9	31.4	13.5	2.64	29.6	4.9	8.15	4.73	7.75	35.5	19.2	32.3	6.79	2.12	1.98	5.77	3.36	4.53	24.8	21.9	6.05	14.7	3.94

## Sheet: Supplementary Figure 3
B		GSDMDfl/fl						GSDMDfl/fl-CD4cre
	CD8	41.3	21.8	15.3	17.6	23.8	14.3	5.99	15.5	8.36	16.5	3.96	15.9
	CD4	5.41	5.48	3.29	3.44	5.88	3.74	2.73	9.17	4.98	7.07	3.51	3.91
	NK	4.79	2.95	2.46	4.41	2.8	9.9	1.38	5.5	2.89	5.44	4.11	5.03
	DC	0.75	1.4	0.9	0.67	1.27	1.33	0.7	1.91	2.53	1.43	1.13	1.69
	TAM	5.18	3.86	8.3	6.66	3.44	8.12	3.7	3.4	9.74	5.52	3.69	3.02
	M-MDSC	10.6	14.8	14.6	13.7	20.1	6.63	3.39	16.3	16.6	24.4	16.5	19.1
	P-MDSC	6.34	6.79	4.36	9.63	6.29	21.6	13	4.89	14.8	3.36	8.79	4.6
C		GSDMDfl/fl						GSDMDfl/fl-CD4cre
	IFNγ+CD8+	8.13	7.58	19.8	7.89	10.2	16.1	1.52	4.9	6.96	5.7	6.28	7.3
	IFNγ+CD4+	18.2	16.6	26.9	12.3	23	20.1	4.33	12.7	10.6	13.3	12.4	13.5
	IFNγ+NK1.1+	13.5	9.77	18.5	15.7	43.4	43.6	3.29	6.47	6.78	7.41	6.51	12.5
D	left	GSDMDfl/fl										GSDMDfl/fl-CD4cre
	DC	4.9	4.28	5.04	5.02	5.67	6.78	2.99	3.36	4.93	3.95	4.99	4.96	5.43	6.48	5.56	6.49	5.31	4.94
	TAM	3.09	4.34	3.72	3.31	4.86	3.28	11	10.9	5.49	5.55	7.66	4.56	3.15	6.65	13.4	14.4	17	19
	M-MDSC	13.9	10.8	18.5	16.9	12.3	10	12	11.7	12	11.1	9.91	13.4	8.86	8.41	12.5	11.3	12.1	12.2
	P-MDSC	14	14.9	7.05	8.91	16.9	21.4	7.72	10	6.46	9.6	18.6	18.7	25.9	21	13.5	13.3	6.63	7.07
	right	GSDMDfl/fl										GSDMDfl/fl-CD4cre
	DC	4.88544	2.78104	3.64849	3.73802	4.74786	3.91075	1.75629	2.56112	2.08948	2.12757	2.68588	3.50204	4.31909	4.71872	1.98812	1.90876	2.04334	2.11868
	TAM	3.08082	2.82002	2.69293	2.46471	4.06959	1.89193	6.46125	8.3084	2.32683	2.98937	4.12301	3.21962	2.50555	4.84252	4.79151	4.23515	6.54177	8.14876
	M-MDSC	13.8587	7.01756	13.3923	12.5842	10.2996	5.76807	7.04864	8.91819	5.08596	5.97875	5.33408	9.46116	7.04736	6.12414	4.46969	3.32341	4.6562	5.23236
	P-MDSC	13.9584	9.68164	5.10354	6.63462	14.1515	12.3437	4.53463	7.62239	2.73794	5.17081	10.0115	13.2033	20.6012	15.2922	4.82726	3.91163	2.55129	3.0322
E	left	GSDMDf/f							GSDMDf/f-CD4-cre
	DC	1.82	1.69	1.49	1.79	3.25	2.77	2.54	2.01	2.26	2.33	0.89	0.94	1.67	2.02
	TAM	2.6	2.18	3.48	2.67	2.6	2.72	4.33	3.19	2.35	2.56	5.18	6.82	3.65	2.76
	M-MDSC	7.1	5.87	10.4	5.87	6.73	9.56	10.8	8.65	6.75	6.36	10.1	11.3	7.46	7.84
	P-MDSC	6.03	6.48	3.87	9.17	4.49	2.84	5.68	10.6	11.2	10.3	4.53	5.17	6.82	4.35
	right	GSDMDf/f							GSDMDf/f-CD4-cre
	DC	3.67666	3.87545	2.23391	3.27038	5.90168	6.12873	6.73477	4.14974	5.48113	3.98215	1.99243	1.80301	3.07324	4.5753
	TAM	5.25237	4.99909	5.21744	4.87817	4.72135	6.0181	11.4809	6.58591	5.69941	4.37524	11.5964	13.0814	6.71696	6.2514
	M-MDSC	14.343	13.4609	15.5924	10.7247	12.221	21.1518	28.636	17.8583	16.3706	10.8697	22.6107	21.6745	13.7284	17.7576
	P-MDSC	12.1815	14.8597	5.80216	16.7539	8.1534	6.2836	15.0604	21.8842	27.1631	17.6035	10.1412	9.91657	12.5506	9.85275
F		WT					GSDMD-/-
	CD62L-CD44-	13.4	15.2	23.2	28.6	16.1	15.3	33.4	17	25.3	19.3
	CD62L+CD44-	76.8	72.1	69.1	59.6	70.3	71.8	52.3	69.8	50.3	68.7
	CD62L+CD44+	8.1	10	5.33	6.18	10.7	10.1	8.1	10.1	13.6	9.94
	CD62L-CD44+	1.71	2.68	2.37	5.57	2.93	2.75	6.24	3.16	10.9	2.02
G		WT					GSDMD-/-
	CD62L-CD44-	25.7	25.8	31.5	33	26.1	29	34.6	28.3	43.3	27.7
	CD62L+CD44-	63.3	62.3	62.4	53.8	59.2	54.4	55.4	54.1	30.7	55
	CD62L+CD44+	4.31	3.91	3.05	3.41	4.72	7.24	3.54	8.29	3.57	7.46
	CD62L-CD44+	6.64	7.96	3.05	9.85	9.92	9.37	6.4	9.24	22.4	9.91
H	left	WT					GSDMD-/-					right	WT					GSDMD-/-
	DN	5.45	4.75	6.48	5.31	4.42	3.58	5.22	4.11			DN	8.4584	4.0448	6.4288	5.124	3.9104	2.584	3.9712	6.8972
	DP	78.9	79.8	76.9	77.8	78.8	75.2	75.3	80.6			DP	155.588	60.119	134.808	110.88	75.576	62.32	110.84	135.536
	CD4	10.9	11.2	11.1	12.3	12.2	16.2	13.9	12.2			CD4	22.116	9.954	16.564	16.94	10.152	8.512	16.048	23.908
	CD8	4.8	4.22	5.52	4.69	4.51	4.95	5.6	3.09			CD8	7.9152	4.9059	6.2484	7.098	4.2864	2.5916	5.1408	5.6588
J	left																		right	GSDMDfl/fl	GSDMDfl/fl-Lysm-cre
	Time (d)	GSDMDfl/fl								GSDMDfl/fl-Lysm-cre										0.1218	0.1601
	0	0	0	0	0	0	0	0	0	0	0	0	0	0	0	0	0			0.1461	0.1277
	8	91.2719	97.9136	75.6446	79.0157	82.2111	74.7207	89.6996	63.6328	97.4592	105.708	96.0135	95.1356	106.22	88.2611	69.8843	75.2566			0.1985	0.2295
	10	115.346	134.942	135.46	134.234	118.163	103.823	108.566	128.898	126.278	143.594	124.253	129.211	112.142	128.938	103.976	100.097			0.1315	0.1863
	12	160.225	193.444	202.164	248.172	195.174	129.152	127.505	150.751	171.507	189.027	151.426	195.355	160.449	168.403	177.124	136.537			0.1518	0.2457
	14	173.152	154.436	299.429	359.323	374.164	154.479	168.415	189.726	200.45	202.935	274.819	269.538	217.042	249.716	255.762	220.889			0.2007	0.2461
	16	138.59	171.791	279.079	480.002	360.976	159.14	232.303	189.54	203.641	215.09	237.191	303.911	211.495	260.2	241.677	238.064			0.3858	0.2864
	18	163.979	203.936	311.069	662.136	551.939	202.351	299.677	207.874	230.262	209.677	291.336	342.4	281.452	318.361	300.232	283.652			0.2892	0.2394
L		WT											GSDMD-/-
	IFNg+CD8+	56.1	77.8	51.5	60.5	73.5	64.1	73.1	74.4	56.1	75.3	74.2	42.9	71.7	56.8	54.5	78.6	68.2	74	71.8	48.5	68.9	76.2
	GRZMB+CD8+	54.4	72.8	60.8	60	87.7	86.2	73.8	69.6	66.8	58.5	50.5	66.7	70.5	50.6	50	86.3	76.1	78.3	73.5	63.2	56	59.6
		WT					GSDMD-/-
	Ki67+CD8+	45.2	54.1	35.6	45	41.9	48.9	52.2	20.3	42.7	37

[truncated: 3 more sheets: Supplementary Figure 4, Supplementary Figure 5, Supplementary Figure 6]
